# Supplementary material for: Enzyme immunoassays for detection and quantification of venoms of Sri Lankan snakes: Application in the clinical setting
Source: PLoS Negl Trop Dis. 2020 Oct 5;14(10):e0008668. doi: 10.1371/journal.pntd.0008668 (PMC7561112; doi:10.1371/journal.pntd.0008668)
Supplement: S2 File — (XLSX) [file pntd.0008668.s002.xlsx]

## Sheet: Figure 1
Week of immunisation	Daboia russelii			Echis carinatus			Naja naja			Bungarus caeruleus			Hypnale hypnale
0	0.059	0.065	0.067	0.065	0.043	0.073	0.078	0.068	0.054	0.051	0.046	0.078	0.064	0.049	0.059
2	0.25	0.356	0.21	0.31	0.443	0.39	0.432	0.567	0.402	0.29	0.31	0.39	0.198	0.256	0.24
4	0.789	0.804	0.732	0.69	0.607	0.72	0.932	0.89	0.81	0.732	0.678	0.79	0.678	0.61	0.78
6	0.843	0.798	0.732	0.765	0.654	0.722	0.843	0.865	0.91	0.79	0.854	0.734	0.643	0.694	0.66
8	0.932	0.79	0.75	0.743	0.678	0.732	0.91	0.832	0.845	0.783	0.811	0.92	0.754	0.689	0.743
10	0.832	0.826	0.712	0.785	0.71	0.654	0.832	0.854	0.79	0.843	0.874	0.943	0.689	0.694	0.743
12	0.765	0.79	0.854	0.689	0.743	0.732	0.956	0.967	0.81	0.754	0.79	0.943	0.665	0.632	0.74

## Sheet: Figure 2
AV ng/ml	Daboia russelii					Echis carinatus					Naja naja					Bungarus caeruleus					Hypnale hypnale
				AVG	SEM				AVG	SEM				AVG	SEM				AVG	SEM				AVG	SEM
25000	0	0	0	0	0											0	0	0	0	0
12500	0	0	0	0	0											3.4	5.4	2.1	3.63333	1.66233
6250	0.67	1.2	0.76	0.876667	0.283608						0	0	0	0	0	7.4	8.5	6.5	7.46667	1.00167
3125	5.3	6.7	8.9	6.96667	1.81475						0.3	1.5	2.6	1.46667	1.15036	15.5	17.1	14.1	15.5667	1.50111	0	0	0.5	0.166667	0.288675
1563	18.6	20.2	21.4	20.0667	1.40475						7.4	9.3	10.5	9.06667	1.56312	25.6	22.5	23.6	23.9	1.57162	0	1.2	3.4	1.53333	1.72434
781	33.9	35.4	32.1	33.8	1.65227						34	32.1	30.1	32.0667	1.95021	40.3	45.8	41.8	42.6333	2.84312	15.6	12.6	14.2	14.1333	1.50111
391	72.8	75.4	76.2	74.8	1.77764	0	0	0	0	0	73.4	72.3	70.1	71.9333	1.68028	62.5	69.3	65.2	65.6667	3.42394	68.9	59.2	72.3	66.8	6.79779
195	95.6	94.3	92.5	94.1333	1.55671	1.2	0	2.3	1.16667	1.15036	98.5	90.1	89.3	92.6333	5.0964	84.3	82.1	87.4	84.6	2.66271	92.9	93.2	89.6	91.9	1.9975
98	100	100	100	100	0	5.9	3.7	6.2	5.26667	1.36504	100	96.4	100	98.8	2.07846	100	100	100	100	0	100	100	100	100	0
49	100	100	100	100	0	25.7	27.3	26.8	26.6	0.818535	100	100	100	100	0	100	100	100	100	0	100	100	100	100	0
24						45.2	40.2	47.2	44.2	3.60555
12						73.4	70.2	75.3	72.9667	2.57747
6						92.8	90.3	87.4	90.1667	2.70247
3						100	100	100	100	0
1						100	100	100	100	0

## Sheet: Figure 3
Time from antivenom (hr)	1	6
-0.5	725.5
-0.25		945.7
0
2	2.3	234.7
4	443.2	278.5
6	332.5	175
12	126.5	100.4
24	23	60.2

## Sheet: Figure 4
Time from bite (hours)	Patient 11	Patient 12	Patient 13	Patient 14	Patient 15	Patient 16
0.7				72.6
1.2		86.4			32.5
1			143.6
1.2						54.3
1.5	112.3
2		120.8	132.5	122.4	25.6
2.5	125.7					50.3
4	100.3	102.5	98.6	145.6	15.2	45.3
6	87	76.5	75.3
12	76.5	54.2		94.3	10.4	32.5
24	52.3	35.6	23.4	63.2	3.2	16.8

## Sheet: Table 1
	Daboia russelii								Echis carinatus								Naja naja								Bungarus caeruleus								Hypnale hypnale
Tested venom				%	%	%	AVG %	SEM				%	%	%	AVG %	SEM				%	%	%	AVG %	SEM				%	%	%	AVG %	SEM				%	%	%	AVG %	SEM	unpaired t test
Daboia russelii 10 ng/ml	10.5	10.5	9.9						0.54	0.44	0.5	5.14286	4.19048	5.05051	4.79461	0.525231	0.19	0.14	0.12	1.80952	1.33333	1.21212	1.45166	0.31579	0.08	0.14	0.12	0.761905	1.33333	1.21212	1.10245	0.301086	0.45	0.39	0.43	4.28571	3.71429	4.34343	4.11448	0.347776
Daboia russelii 5 ng/ml	4.6	4.8	5.2						0.24	0.2	0.15	5.21739	4.16667	2.88462	4.08956	1.1683	0.06	0.09	0.1	1.30435	1.875	1.92308	1.70081	0.344185	0.05	0.12	0.08	1.08696	2.5	1.53846	1.70847	0.7217	0.14	0.16	0.16	3.04348	3.33333	3.07692	3.15124	0.158577
Echis carinatus 10 ng/ml	0.68	0.4	0.28	6.41509	4.08163	2.82828	5.302	1.82031	10.6	9.8	9.9						0.05	0.12	0.11	0.471698	1.22449	1.11111	0.935766	0.405873	0.21	0.23	0.33	1.98113	2.34694	3.33333	2.5538	0.699433	0.46	0.49	0.41	4.33962	5	4.14141	4.49368	0.449547
Echis carinatus 5 ng/ml	0.29	0.28	0.39	5.27273	5.71429	7.5	4.86006	1.1793	5.5	4.9	5.2						0.07	0.13	0.08	1.27273	2.65306	1.53846	1.82142	0.732378	0.07	0.09	0.07	1.27273	1.83673	1.34615	1.48521	0.306639	0.22	0.17	0.17	4	3.46939	3.26923	3.57954	0.377632
Naja naja 10 ng/ml	0.32	0.38	0.35	3.1068	3.95833	3.60825	3.55779	0.428005	0.28	0.24	0.24	2.71845	2.5	2.47423	2.56422	0.134181	10.3	9.6	9.7						0.58	0.42	0.48	5.63107	4.375	4.94845	4.98484	0.628824	0.18	0.2	0.21	1.74757	2.08333	2.16495	1.99862	0.221208
Naja naja 5 ng/ml	0.09	0.12	0.12	1.875	2.66667	2.30769	2.28312	0.396405	0.1	0.15	0.1	2.08333	3.33333	1.92308	2.44658	0.772119	4.8	4.5	5.2						0.23	0.17	0.2	4.79167	3.77778	3.84615	4.13853	0.566663	0.05	0.03	0.1	1.04167	0.666667	1.92308	1.21047	0.64499
Bungarus caeruleus 10 ng/ml	0.08	0.09	0.13	0.761905	0.891089	1.28713	0.980041	0.273677	0.22	0.15	0.17	2.09524	1.48515	1.68317	1.75452	0.31124	0.42	0.52	0.51	4	5.14851	5.0495	4.73267	0.636442	10.5	10.1	10.1						0.19	0.13	0.17	1.80952	1.28713	1.68317	1.59327	0.272553
Bungarus caeruleus 5 ng/ml	0.07	0.12	0.1	1.32075	2.35294	2.12766	1.93379	0.542718	0.02	0.07	0.04	0.377358	1.37255	0.851064	0.86699	0.497786	0.18	0.22	0.21	3.39623	4.31373	4.46809	4.05935	0.579441	5.3	5.1	4.7						0.04	0.1	0.09	0.754717	1.96078	1.91489	1.54346	0.683461
Hypnale hypnale 10 ng/ml	0.47	0.49	0.55	4.47619	5	5.2381	4.90476	0.389779	0.41	0.38	0.35	3.90476	3.87755	3.33333	3.70522	0.322347	0.33	0.3	0.24	3.14286	3.06122	2.28571	2.82993	0.47307	0.12	0.18	0.16	1.14286	1.83673	1.52381	1.50113	0.347494	10.5	9.8	10.5
Hypnale hypnale 5 ng/ml	0.22	0.17	0.14	4.58333	3.69565	2.64151	3.64016	0.9721	0.12	0.14	0.16	2.5	3.04348	3.01887	2.85412	0.30692	0.04	0.08	0.07	0.833333	1.73913	1.32075	1.29774	0.453337	0.08	0.11	0.1	1.66667	2.3913	1.88679	1.98159	0.371503	4.8	4.6	5.3
Hypnale zara 10 ng/ml	0.29	0.28	0.2	2.7619	2.66667	2.0202	2.48292	0.403549	0.33	0.32	0.25	3.11321	3.26531	2.52525	2.96792	0.390833	0.13	0.14	0.09	1.26214	1.45833	0.927835	1.2161	0.268228	0.24	0.27	0.2	2.28571	2.67327	1.9802	2.31306	0.347343	8.39	9.03	8.81	79.9048	92.1429	83.9048	85.3175	6.24015	p=0.0492		H. hypnale and H. zara
Hypnale zara 5 ng/ml	0.13	0.1	0.09	2.82609	2.08333	1.73077	2.2134	0.559122	0.14	0.17	0.18	2.54545	3.46939	3.46154	3.15879	0.531182	0.08	0.1	0.14	1.66667	2.22222	2.69231	2.19373	0.513414	0.14	0.1	0.17	2.64151	1.96078	3.61702	2.73977	0.832479	4.21	3.4	3.6	87.7083	73.913	67.9245	76.5153	10.1454
Hypnale nepa 10 ng/ml	0.42	0.35	0.3	4	3.33333	3.0303	3.45455	0.496082	0.32	0.24	0.27	3.01887	2.44898	2.72727	2.73171	0.28497	0.35	0.2	0.28	3.39806	2.08333	2.8866	2.78933	0.662738	0.15	0.17	0.11	1.42857	1.68317	1.08911	1.40028	0.298038	9.3	9.4	8.15	88.5714	95.9184	77.619	87.3696	9.20867	p=0.1188		H. hypnale and H. nepa
Hypnale nepa 5 ng/ml	0.24	0.18	0.13	5.21739	3.75	2.5	3.82246	1.36014	0.17	0.17	0.22	3.09091	3.46939	4.23077	3.59702	0.58055	0.07	0.15	0.13	1.45833	3.33333	2.5	2.43056	0.939427	0.07	0.1	0.1	1.32075	1.96078	2.12766	1.80307	0.425946	3.42	3.6	3.52	71.25	78.2609	66.4151	71.9753	5.9561
																																									all other p <0.0001

## Sheet: Table 2
Detection of venom in envenomed patients samples by EIA
Daboia russelii venom EIA				STD curve
STD curve
ng/ml	Abs 450 nm			average	stdev	%	Cal ng/ml
10	1.054	1.113	1.086	1.08433	0.0295353	0.0272382	11.6005		Bottom	0.05601
5	0.927	0.914	0.926	0.922333	0.00723418	0.00784334	4.42243		Top	1.241
2.5	0.739	0.758	0.739	0.745333	0.0109697	0.0147178	2.11632		LogEC50	0.1839
1.25	0.658	0.587	0.621	0.622	0.0355106	0.0570909	1.33049		HillSlope	0.918
0.625	0.477	0.457	0.451	0.461667	0.0136137	0.0294882	0.708535
0.3125	0.276	0.283	0.215	0.258	0.0374032	0.144974	0.24234
0.15625	0.171	0.135	0.151	0.152333	0.018037	0.118405	0.0837304
0	0.073	0.072	0.078	0.0743333	0.00321455	0.0432451	0	cal RVV ng/ml
patient no								X80	X400
1	1.007	1.061	1.085	1.051	0.03995	0.0380114	9.06363	725.09
2	0.885	0.901	0.905	0.897	0.010583	0.0117982	3.93626	314.901
3	0.847	0.854	0.818	0.839667	0.0190875	0.0227323	3.07527	246.022
4	0.758	0.759	0.795	0.770667	0.0210792	0.0273519	2.33341	186.672
5	0.974	0.992	1.052	1.006	0.0408412	0.0405976	6.82925	546.34
6	0.775	0.785	0.762	0.774	0.0115326	0.0149	2.36386		945.544
7	1.007	1.066	1.029	1.034	0.0298161	0.0288357	8.09906	647.925
8	1.014	1.026	1.067	1.03567	0.0277909	0.0268338	8.18619	654.895
9	0.856	0.917	0.938	0.903667	0.042595	0.0471357	4.05668	324.535
10	0.766	0.752	0.715	0.744333	0.0263502	0.0354011	2.10823		843.294
Hypnale venom EIA
STD curve
ng/ml	Abs 450 nm			average	stdev	%	Cal. ng/ml
10	1.334	1.299	1.188	1.27367	0.0784889	0.0616243	9.99205		log(agonist) vs. response (three parameters)
5	0.828	0.937	0.841	0.868667	0.0678823	0.0781453	5.03953		Best-fit values
2.5	0.488	0.621	0.559	0.556	0.0438406	0.07885	2.37928		Bottom	0.1826
1.25	0.366	0.427	0.396	0.396333	0.0219203	0.0553078	1.27556		Top	2.915
0.625	0.323	0.316	0.291	0.31	0.0176777	0.0570247	0.735126		LogEC50	1.177
0.3125	0.23	0.245	0.249	0.241333	0.00282843	0.01172	0.3302		EC50	15.04
0.15625	0.19	0.238	0.224	0.217333	0.00989949	0.0455498	0.193534					HNV ng/ml
0	0.169	0.169	0.147	0.161667	0.0155563	0.0962248	0
patient no								HNV ng/ml
11	0.425	0.41	0.413	0.416	0.00212132	0.00509933	1.40389	112.312
12	0.352	0.391	0.354	0.365667	0.026163	0.0715486	1.0794	86.352
13	0.501	0.45	0.471	0.474	0.0148492	0.0313275	1.79441	143.553
14	0.299	0.349	0.366	0.338	0.0120208	0.0355645	0.906435	72.5148
15	0.284	0.24	0.24	0.254667	0	0	0.407191	32.5753
16	0.278	0.312	0.312	0.300667	0	0	0.678838	54.3071
Naja naja venom EIA
STD curve
ng/ml	Abs 450 nm			average	stdev	%	Cal. ng/ml
10	1.013	1.174	1.073	1.08667	0.0813654	0.0748762	11.7077		log(agonist) vs. response -- Variable slope (four parameters)
5	0.857	0.991	0.869	0.905667	0.074144	0.0818668	4.09723		Best-fit values
2.5	0.838	0.784	0.802	0.808	0.0274955	0.034029	2.81792		Bottom	0.06146
1.25	0.551	0.551	0.585	0.562333	0.0196299	0.034908	1.25414		Top	1.2
0.625	0.294	0.38	0.383	0.352333	0.0505404	0.143445	0.588291		LogEC50	0.1942
0.3125	0.258	0.202	0.213	0.224333	0.0296704	0.13226	0.304474		HillSlope	1.094
0.15625	0.141	0.157	0.176	0.158	0.0175214	0.110895	0.177751		EC50	1.564
0	0.05	0.056	0.071	0.059	0.0108167	0.183333	0
patient no								NNV ng/ml
17	0.985	0.903	0.944	0.944	0.041	0.0434322	4.84743	387.794
18	0.864	0.859	0.925	0.882667	0.0367469	0.0416317	3.72955	298.364
Bungarus caeruleus venom EIA
STD curve
ng/ml	Abs 450 nm			average	stdev	%	Cal. ng/ml
10	1.536	1.561	1.483	1.52667	0.0398288	0.0260887	9.35022		log(agonist) vs. response -- Variable slope (four parameters)
5	1.424	1.374	1.352	1.38333	0.0368963	0.026672	5.54771		Best-fit values
2.5	1.1043	1.054	1.164	1.10743	0.0550669	0.0497248	2.47195		Bottom	0.07415
1.25	0.835	0.814	0.84	0.829667	0.0137961	0.0166285	1.17236		Top	1.899
0.625	0.61	0.697	0.526	0.611	0.0855044	0.139942	0.617365		LogEC50	0.2524
0.3125	0.456	0.428	0.489	0.457667	0.0305341	0.066717	0.357829		HillSlope	0.8229
0.15625	0.298	0.275	0.254	0.275667	0.0220076	0.079834	0.141677		EC50	1.788
0	0.068	0.073	0.077	0.0726667	0.00450925	0.0620539	#NUM!
patient no								BCV ng/ml
19	0.386	0.388	0.432	0.402	0.026	0.0646766	0.282429	22.5943
